# Supplementary material for: Proposition of irrigation system for wetting the clay surface of tennis courts
Source: PLoS One. 2022 Oct 5;17(10):e0275571. doi: 10.1371/journal.pone.0275571 (PMC9534442; doi:10.1371/journal.pone.0275571)
Supplement: S1 File — (XLSX) [file pone.0275571.s001.xlsx]

## Sheet: Figure 3
PS(mca)	q(m3/h)				90°					q(m3/h)				180°
5	0.13									0.24
10	0.2									0.33
15	0.25									0.4
20	0.29									0.45
25	0.33									0.5
30	0.36									0.55

## Sheet: Figure 4
Hose/shower system																										Irrigating bar system
	1	2	3	4	5	6	7	8	9	10	11	12	13	14	15	16	17	18	19	20	21	22	23	24			1	2	3	4	5	6	7	8	9	10	11	12	13	14	15	16	17	18	19	20	21	22	23
1	0.515	1.033	0.707	1.487	0.68	1.522	0.87	1.359	1.087	1.359	1.223	0.152	0.288	1.033	0.653	0.872	0.68	1.522	0.288	0.163	1.087	0.163	1.223	0.552		1	0.679	1.126	1.242	0.894	0.994	1.093	1.259	0.944	0.845	1.06	1.044	0.928	0.878	1.077	1.093	1.027	0.745	0.961	0.977	0.745	0.845	0.795	1.143
2	0.788	1.087	1.087	0.815	0.272	0.578	0.924	0.815	0.815	0.707	1.033	0.544	1.315	1.811	1.087	0.784	0.272	1.96	1.096	0.815	0.807	1.176	1.326	0.544		2	0.679	1.11	1.259	0.928	0.977	1.027	1.325	1.01	0.994	1.292	1.176	1.044	0.911	0.961	0.911	0.861	1.093	1.176	1.193	0.944	1.093	0.911	1.06
3	1.223	1.087	0.815	0.815	0.87	1.903	1.613	0.87	0.815	0.815	0.561	0.815	0.923	1.568	0.865	0.865	0.87	1.153	0.98	0.87	0.315	0.815	0.75	0.515		3	0.563	1.01	1.093	0.944	0.911	1.027	1.16	0.861	0.928	1.226	1.126	0.936	0.845	1.027	1.209	0.928	0.812	1.093	1.143	0.911	1.093	0.944	1.391
4	1.087	1.233	1.087	0.87	0.924	1.142	1.033	1.359	1.433	1.087	0.672	1.522	2.096	1.433	0.715	1.269	1.307	1.096	1.033	0.915	1.153	1.087	1.096	0.28		4	0.497	0.928	0.928	0.878	0.911	0.944	1.16	0.894	0.894	1.077	1.093	1.027	0.845	0.977	0.994	0.671	0.845	1.11	1.259	1.242	1.16	0.994	1.375
5	1.587	1.359	0.815	0.87	1.631	1.522	1.705	2.229	1.723	1.685	1.105	1.087	1.307	1.359	1.672	0.523	1.502	1.176	1.461	1.729	1.307	0.923	1.305	0.634		5	0.596	1.077	1.06	0.961	1.176	1.309	1.01	0.911	1.109	1.209	1.16	0.845	0.928	0.894	0.613	0.629	0.828	1.259	1.068	0.828	0.944	0.944	1.242
6	0.815	1.196	1.087	0.924	0.761	0.381	0.6	0.544	1.487	0.544	0.515	0.815	0.315	0.588	0.915	0.924	1.561	0.915	0.6	1.518	0.865	0.923	0.815	0.784		6	0.71	0.983	0.9	0.972	0.988	1.049	1.21	0.928	0.988	1.121	1.104	0.983	1.022	0.988	0.867	0.687	0.822	1.36	1.112	0.933	1.016	0.944	1.121
7	0.433	0.577	1.586	0.75	1.961	0.923	1.896	2.018	0.865	0.923	1.096	0.75	1.895	0.588	0.915	1.045	1.568	0.915	0.915	1.96	1.568	1.568	1.241	0.784		7	0.64	0.988	1.054	0.861	0.988	1.066	1.137	0.967	0.983	0.976	1.099	1.066	0.905	1.027	0.851	0.884	0.872	1.016	1.112	0.628	1.044	1.01	0.944
8	0.865	1.211	1.672	0.461	1.096	0.779	1.961	1.553	1.296	0.923	0.523	0.634	1.307	1.372	0.98	0.523	1.111	1.576	1.241	1.895	1.307	0.653	0.915	0.849		8	0.712	0.944	1.01	0.779	0.878	0.894	1.16	0.977	0.762	1.077	1.06	1.077	0.696	1.093	0.994	1.06	0.795	0.812	1.01	0.729	0.944	0.894	0.745
9	1.096	1.326	1.038	1.269	0.75	1.096	1.384	0.75	1.153	0.634	1.796	0.923	1.241	0.653	0.915	0.915	1.307	1.645	1.307	0.915	0.849	1.045	0.915	0.48		9	0.613	0.944	1.093	0.845	0.911	0.994	1.242	1.01	0.878	1.242	1.077	1.275	1.093	1.093	0.944	0.961	0.994	0.977	1.259	0.928	1.242	1.193	0.845
10	0.223	1.557	0.865	0.865	1.903	1.153	0.865	1.211	1.153	0.807	0.75	1.038	0.98	1.568	0.947	1.633	1.721	1.676	0.58	0.98	0.915	0.849	0.882	1.045		10	0.646	0.977	1.16	1.093	0.977	0.994	1.077	1.209	0.977	1.226	1.093	1.309	0.745	1.01	1.077	1.044	1.01	0.994	1.226	0.911	1.01	0.944	0.861
11	0.407	1.211	1.211	1.211	1.211	1.73	1.096	0.865	0.407	1.153	1.326	1.326	0.915	1.176	1.633	0.784	1.895	1.96	0.849	0.719	0.653	1.176	0.58	0.38		11	0.679	0.745	0.977	1.11	0.828	0.911	0.994	1.143	1.01	0.977	1.077	1.242	0.779	1.226	1.11	0.994	1.143	1.209	1.275	1.242	1.11	1.259	0.911
12	0.288	0.577	1.153	1.672	0.144	0.144	0.288	0.231	0.288	0.404	0.507	0.692	0.49	0.584	0.653	0.523	0	0	0.163	0.163	0	0.163	0.327	0.457		12	0.911	0.646	0.894	0.994	0.812	0.795	1.093	1.193	0.977	0.878	0.994	1.209	0.911	1.16	1.093	0.861	1.11	1.176	1.16	1.027	0.861	0.928	1.027
[truncated: 1 more columns]

## Sheet: Table 2
Classification of uniformity coefficient values for sprinkling systems
Classification	UC (%)	UD (%)	US (%)	UH (%)	UHSPA (%)	CV (%)
Excellent	> 90	> 84	> 90	> 90	> 90	< 5
Good	80 - 90	68 - 84	80 - 90	80 - 90	80 - 90	5---10
Moderate	70 - 80	52 - 68	70 - 80	70 - 80	70 - 80	10---20
Poor	60 - 70	36 - 52	60 - 70	60 - 70	60 - 70	20 - 30
Unacceptable	< 60	< 36	< 60	< 60	< 60	> 30

## Sheet: Table 3
Hose/Shower
Parameters	Test 1	Test 2	Test 3	Media	Desvpad
Flow rate (m3 h-1)*	2.87	2.88	2.86	2.87	0.01
Pressure (mWC)	25.2	25	25.1	25.1	0.1
Application intensity (mm h-1)**	4.41538	4.43077	4.4	4.41538	0.0153846
Application time (min)**	10.92	12.82	11.62	11.7867	0.960902
Average depth applied (mm)	0.8036	0.946708	0.852133	0.86748	0.0727778
Average depth collected (mm)	0.73	0.69	0.61	0.676667	0.061101
Average wind speed (m s-1)	0.5	0.9	1.2	0.866667	0.351188
Irrigating bar
Parameters	Test 1	Test 2	Test 3	Media	Desvpad
Flow rate (m3 h-1)*	1.50895	1.48641	1.47923	1.49153	0.0155106
Pressure (mWC)	5.38949	5.23221	5.17866	5.26679	0.109588
Application intensity (mm h-1)**	2.32146	2.28678	2.27573	2.29466	0.0238625
Application time (min)**	21.0122	20.0727	19.8103	20.2984	0.6319
Average depth applied (mm)	0.803595	0.767666	0.757632	0.776298	0.0241666
Average depth collected (mm)	0.789143	0.767666	0.757632	0.771481	0.016098
Average wind speed (m s-1)	0	0	0	0	0
* For the irrigating bar, the sum of the flow rates of the seven emitters installed was considered.
** Considering the entire tennis court (650 m2).

## Sheet: Table 4
Hose/Shower
Parameters	Test 1	Test 2	Test 3	Media	Desvpad
Christiansen's Uniformity Coefficient (UC in %)	73.0842	67.4409	64.7661	68.4304	4.24641
Distribution Uniformity Coefficient (UD in %)	60.4002	48.8586	41.7423	50.3337	7.68812
Statistical Uniformity Coefficient (US in %)	63.7002	57.6501	52.115	57.8218	5.79449
Hart's Uniformity Coefficient (UH in %)	71.0364	66.209	61.7926	66.346	4.62342
HSPA standard efficiency (UHSPA in %)	54.6252	47.0626	40.1438	47.2772	7.24311
Coefficient of Variation (CV in %)	36.2998	42.3499	47.885	42.1782	5.79449
Application efficiency (EA in %)	90.8412	72.8842	71.585	78.4368	10.7622
Irrigation efficiency (Ei in %)	66.3906	49.1538	46.3628	53.969	10.8475
Irrigating bar
Parameters	Test 1	Test 2	Test 3	Media	Desvpad
Christiansen's Uniformity Coefficient (UC in %)	86.3866	88.0157	85.0626	86.4883	1.47914
Distribution Uniformity Coefficient (UD in %)	77.9412	80.3236	78.3468	78.8705	1.27461
Statistical Uniformity Coefficient (US in %)	84.8407	85.0789	82.9169	84.2788	1.18548
Hart's Uniformity Coefficient (UH in %)	87.9046	88.0947	86.3696	87.4563	0.945873
HSPA standard efficiency (UHSPA in %)	81.0509	81.3486	78.6461	80.3485	1.48185
Coefficient of Variation (CV in %)	15.1593	14.9211	17.0831	15.7212	1.18548
Application efficiency (EA in %)	98.2016	100	100	99.4005	1.03831
Irrigation efficiency (Ei in %)	84.833	88.0157	85.0626	85.9704	1.77495
